# Supplementary material for: Relations Between Core Taxa and Metabolic Characteristics of Bacterial Communities in Litopenaeus vannamei Ponds and Their Probiotic Potential
Source: Microorganisms. 2025 Feb 19;13(2):466. doi: 10.3390/microorganisms13020466 (PMC11858629; doi:10.3390/microorganisms13020466)
Supplement: Supplementary file 1 [file microorganisms-13-00466-s001.zip]

Archive with 1 entries (1 files):
- microorganisms-3409524-supplementary.pdf
